# Supplementary material for: Emerging Resistance of Neglected Tropical Diseases: A Scoping Review of the Literature
Source: Int J Environ Res Public Health. 2019 May 31;16(11):1925. doi: 10.3390/ijerph16111925 (PMC6603949; doi:10.3390/ijerph16111925)
Supplement: Supplementary file 1 [file ijerph-16-01925-s001.zip]

Archive with 6 entries (5 files):
- Supplementary files/
- Supplementary files/Supplementary Materials S1.pdf
- Supplementary files/Table S1.doc
- Supplementary files/Table S2.pdf
- Supplementary files/Table S3.pdf
- Supplementary files/Supplementary Materials S2.pdf
